# Supplementary material for: Ultra-Structural Imaging Provides 3D Organization of 46 Chromosomes of a Human Lymphocyte Prophase Nucleus
Source: Int J Mol Sci. 2021 Jun 1;22(11):5987. doi: 10.3390/ijms22115987 (PMC8198510; doi:10.3390/ijms22115987)
Supplement: Supplementary file 1 [file ijms-22-05987-s001.zip]

Archive with 7 entries (5 files):
- edited Supplementary/
- edited Supplementary/Supplementary Figures online.pdf
- edited Supplementary/Supplementary Tables online.pdf
- Supplementary Calculations.pdf
- Supplementary Video - revised/
- Supplementary Video - revised/Supplementary Video S1 - HD.mp4
- Supplementary Video - revised/Supplementary Video S1 - Legend revised.pdf
